# Supplementary material for: Bis(ethyl­eneglycolato-κ2 O,O′)tellurium(IV)
Source: Acta Crystallogr Sect E Struct Rep Online. 2013 Jun 12;69(Pt 7):o1080. doi: 10.1107/S1600536813015687 (PMC3770360; doi:10.1107/S1600536813015687)
Supplement: Supplementary file 2 [file e-69-o1080-Isup2.hkl]

# 
# h,k,l, Fc-squared, Fo-squared, sigma(Fo-squared) and status flag 
# 
data_I
_shelx_title ' NRB79 in P2(1)/n' 
_shelx_refln_list_code          4 
_shelx_F_calc_maximum      195.35 
_exptl_crystal_F_000       464.00 
_reflns_d_resolution_high  0.7360 
 
loop_ 
 _symmetry_equiv_pos_as_xyz 
 'x, y, z' 
 '-x+1/2, y+1/2, -z+1/2' 
 '-x, -y, -z' 
 'x-1/2, -y-1/2, z-1/2' 
 
_cell_length_a     6.4838 
_cell_length_b     6.4978 
_cell_length_c    15.3633 
_cell_angle_alpha  90.000 
_cell_angle_beta  102.168 
_cell_angle_gamma  90.000 
 
_shelx_F_squared_multiplier     1.000 
 
loop_ 
 _refln_index_h 
 _refln_index_k 
 _refln_index_l 
 _refln_F_squared_calc 
 _refln_F_squared_meas 
 _refln_F_squared_sigma 
 _refln_observed_status 
   7   0  -5        6.07       21.61     22.39 o 
   5   0  -3        0.73        8.32     12.10 o 
   3   0  -1        1.70       12.53      9.95 o 
   2   0   0    10869.98    11302.30    234.95 o 
   4   0   0    17116.10    17732.69    553.11 o 
   6   0   0     1730.04     1963.51    159.40 o 
   8   0   0     1710.35     1761.91    177.87 o 
   1   1   0    14531.51    14871.26    233.17 o 
   2   1   0      140.36      121.46     12.69 o 
   3   1   0     3474.40     3557.07     80.52 o 
   4   1   0     1137.07     1124.83     66.35 o 
   5   1   0     5337.25     5525.24    179.35 o 
   6   1   0     3182.29     3031.03    114.97 o 
   7   1   0      717.71      747.47     59.29 o 
   8   1   0     2306.59     2096.07    201.02 o 
   0   2   0       44.43       40.51     12.13 o 
   1   2   0      157.33      158.68     16.37 o 
   2   2   0      749.30      793.33     32.79 o 
   3   2   0     6681.68     6719.02    185.87 o 
   4   2   0      517.78      522.09     47.19 o 
   5   2   0     2747.80     2625.26    122.53 o 
   6   2   0       36.46       55.67     31.92 o 
   7   2   0     5170.41     5277.45    322.83 o 
   8   2   0        4.32      -26.58     26.58 o 
   1   3   0    14189.14    14914.08    345.55 o 
   2   3   0     2124.70     1989.34    125.48 o 
   3   3   0     8885.15     9312.35    355.12 o 
   4   3   0     1084.81     1060.32     73.93 o 
   5   3   0     2865.78     2939.57    137.77 o 
   6   3   0     1330.34     1223.73    188.37 o 
   7   3   0     1601.54     1594.86    177.06 o 
   8   3   0     1390.88     1400.57    175.87 o 
   0   4   0    13027.75    14155.26    506.52 o 
   1   4   0      122.42      139.19     28.22 o 
   2   4   0    11347.08    11854.01    432.04 o 
   3   4   0      315.19      244.11     49.41 o 
   4   4   0     7753.24     8009.86    255.79 o 
   5   4   0      132.43      185.97     43.75 o 
   6   4   0     3636.32     3699.97    276.09 o 
   7   4   0       64.72        9.67     21.77 o 
   1   5   0     5260.77     5822.16    217.13 o 
   2   5   0     1007.74     1110.20    117.78 o 
   3   5   0     2980.30     3080.97    206.47 o 
   4   5   0     1744.06     1730.66    115.41 o 
   5   5   0     1986.34     1936.84    152.39 o 
   6   5   0     1687.19     1504.53    183.57 o 
   0   6   0      231.13      301.37     73.15 o 
   1   6   0      310.70      367.79     57.45 o 
   2   6   0       83.64      128.05     46.99 o 
   3   6   0      464.81      417.24     79.86 o 
   4   6   0      425.89      360.93    101.18 o 
   5   6   0     1604.19     1690.65    199.71 o 
   1   7   0     4215.40     4261.34    299.88 o 
   2   7   0      196.95      192.85     60.12 o 
   3   7   0     3444.17     3427.33    260.93 o 
   4   7   0      130.57      121.79     36.77 o 
   0   8   0     3316.88     3289.64    287.80 o 
   1   8   0      135.55       86.52     48.03 o 
   2   8   0     4116.57     4476.09    330.23 o 
   3   8   0      144.60       59.65     41.95 o 
  -7   0   1     2260.48     2137.20    123.74 o 
  -5   0   1     3064.50     3168.11    192.78 o 
  -3   0   1       91.27       84.75     15.56 o 
  -1   0   1       27.97       15.14      6.66 o 
  -1   0   1     1506.23     1622.52     69.44 o 
   1   0   1    12580.97    12598.13    446.67 o 
   1   0   1      233.64      210.83     20.21 o 
   3   0   1     1999.92     1736.36     71.87 o 
   5   0   1    11025.98    11097.03    412.69 o 
   7   0   1     4107.96     4225.45    184.16 o 
  -8   1   1     1176.14     1591.68    176.67 o 
  -7   1   1     2023.91     1931.36    126.17 o 
  -6   1   1     1475.77     1373.80     78.81 o 
  -5   1   1     4369.22     4557.41    108.89 o 
  -4   1   1      724.02      691.77     29.50 o 
  -3   1   1    13151.24    14011.67    186.04 o 
  -2   1   1      287.36      314.94     14.34 o 
  -1   1   1    16037.81    16886.22    259.13 o 
   0   1   1     2960.43     2799.07     61.50 o 
   1   1   1    13302.87    13406.29    264.38 o 
   2   1   1      856.78      736.21     36.83 o 
   3   1   1    10851.49    11819.03    187.52 o 
   4   1   1     4010.14     3856.24    109.65 o 
   5   1   1     1494.03     1746.47     77.13 o 
   6   1   1     2654.80     2623.72    124.81 o 
   7   1   1      482.43      471.83     47.31 o 
  -8   2   1     1618.25     1849.09    198.90 o 
  -7   2   1       59.34       80.74     37.76 o 
  -6   2   1     6524.54     6937.86    230.99 o 
  -5   2   1      171.02      155.38     27.31 o 
  -4   2   1    11417.17    12759.58    307.39 o 
  -3   2   1       74.18      102.26     18.34 o 
  -2   2   1    38162.32    40985.32    774.23 o 
  -1   2   1      335.68      333.93     20.43 o 
   0   2   1    10901.06    11392.39    188.62 o 
   1   2   1       38.67       45.28      9.65 o 
   2   2   1    23311.79    24591.02    484.36 o 
   3   2   1      182.65      225.95     23.45 o 
   4   2   1     5868.99     5907.16    439.16 o 
   5   2   1      479.12      481.11     51.37 o 
   6   2   1     2566.47     2681.67    137.91 o 
   7   2   1      215.89      188.69     60.70 o 
   8   2   1      247.84      283.96     74.41 o 
  -8   3   1     1258.88     1275.42    171.46 o 
  -7   3   1     1813.18     2119.27    207.40 o 
  -6   3   1      597.68      577.96     98.72 o 
  -5   3   1     3296.79     3412.73    146.34 o 
  -4   3   1     1315.22     1300.55     80.25 o 
  -3   3   1     9448.30     9423.38    226.44 o 
  -2   3   1        7.04        9.67      9.45 o 
  -1   3   1    10686.38    11989.07    314.27 o 
   0   3   1       77.83       70.15     16.89 o 
   1   3   1     3049.44     3102.36    165.59 o 
   2   3   1     4554.81     4443.31    207.09 o 
   3   3   1     5339.48     5174.22    195.08 o 
   4   3   1     4038.71     3820.17    153.83 o 
   5   3   1     1006.44     1069.49    144.42 o 
   6   3   1     3657.24     3636.10    169.28 o 
   7   3   1      772.10      940.12    136.11 o 
   8   3   1     2239.09     2008.41    212.96 o 
  -7   4   1     1194.67     1226.49    164.71 o 
  -6   4   1      300.45      218.89     63.87 o 
  -5   4   1     1984.55     1905.54    114.28 o 
  -4   4   1      792.08      690.14    124.72 o 
  -3   4   1      378.58      298.35     52.82 o 
  -2   4   1      105.24      113.88     33.68 o 
  -1   4   1       57.54       62.47     18.69 o 
   0   4   1      203.00      230.67     47.86 o 
   1   4   1     1153.32     1170.81    109.31 o 
   2   4   1      296.35      266.95     51.73 o 
   3   4   1     4814.90     4402.44    231.72 o 
   4   4   1       89.40       84.53     35.73 o 
   5   4   1     5452.47     5255.84    210.76 o 
   6   4   1       55.19       66.66     24.21 o 
   7   4   1     3225.91     3070.45    264.99 o 
  -6   5   1      306.68      319.78     84.11 o 
  -5   5   1     3482.12     3461.45    172.45 o 
  -4   5   1      687.17      662.70     78.39 o 
  -3   5   1     4965.23     5474.86    281.81 o 
  -2   5   1      543.85      424.84     70.32 o 
  -1   5   1     8359.56     8550.34    276.25 o 
   0   5   1      353.99      347.50    105.84 o 
   1   5   1     5618.57     5594.67    293.61 o 
   2   5   1      593.20      615.88     88.11 o 
   3   5   1     3109.15     3208.10    214.31 o 
   4   5   1     1409.41     1319.56    102.16 o 
   5   5   1     1795.41     1861.56    127.80 o 
   6   5   1     1156.17     1776.65    202.74 o 
  -5   6   1       88.93       74.28     40.75 o 
  -4   6   1     4220.35     4227.66    203.36 o 
  -3   6   1       48.18       37.17     25.34 o 
  -2   6   1     7642.18     8217.60    398.06 o 
  -1   6   1      173.56      182.22     39.24 o 
   0   6   1    10795.14    11431.75    357.34 o 
   1   6   1      423.68      419.81     83.29 o 
   2   6   1     6479.42     6561.75    351.89 o 
   3   6   1       48.03       73.22     35.22 o 
   4   6   1     3639.07     3554.75    252.14 o 
   5   6   1      188.81      210.43     69.62 o 
  -4   7   1      185.87      177.26     66.48 o 
  -3   7   1     1359.48     1424.34    164.66 o 
  -2   7   1        4.48        3.33     16.14 o 
  -1   7   1     2087.39     2258.89    153.86 o 
   0   7   1      198.22      227.49     62.78 o 
   1   7   1     1723.29     2072.87    203.05 o 
   2   7   1     1050.90      888.44    129.65 o 
   3   7   1     1407.49     1320.74    159.01 o 
   4   7   1     1059.01      960.90    137.33 o 
  -3   8   1       52.03       41.50     32.93 o 
  -2   8   1      181.95      168.74     66.40 o 
  -1   8   1       29.97       34.23     34.37 o 
   0   8   1      230.63      256.15     79.74 o 
   1   8   1      700.71      656.91    124.66 o 
   2   8   1      577.88      634.56    119.17 o 
   3   8   1     1153.56      970.84    149.11 o 
  -8   0   2     3740.70     3950.23    282.21 o 
  -6   0   2    10556.66    11753.69    476.18 o 
  -4   0   2    13711.96    13973.34    473.96 o 
  -2   0   2    10978.88    11394.98    245.64 o 
   2   0   2    17269.91    18374.66    279.60 o 
   4   0   2     8422.90     9180.70    329.09 o 
   6   0   2      348.51      378.98     65.56 o 
  -8   1   2      681.29      715.40    119.62 o 
  -7   1   2     2554.37     2638.14    150.57 o 
  -6   1   2     1666.35     1646.43     80.40 o 
  -5   1   2     6756.57     7121.66    138.71 o 
  -4   1   2       20.29       16.80      4.97 o 
  -3   1   2    11916.48    12662.19    232.85 o 
  -2   1   2      368.09      358.30     14.58 o 
  -1   1   2    12259.41    12800.46    231.61 o 
   0   1   2     9212.78     8460.08    145.87 o 
   1   1   2    16421.03    16707.76    329.06 o 
   2   1   2     8421.39     7968.33    148.37 o 
   3   1   2     1958.51     2107.62     57.38 o 
   4   1   2     6082.16     5897.74    144.14 o 
   5   1   2     1402.09     1419.03     68.87 o 
   6   1   2     2218.75     2309.03     99.01 o 
   7   1   2       30.99       -0.55     13.09 o 
  -8   2   2      278.28      131.48     52.50 o 
  -7   2   2     1273.62     1273.66    153.14 o 
  -6   2   2        4.94       16.06     11.81 o 
  -5   2   2      246.51      263.78     33.88 o 
  -4   2   2       30.31       58.54     25.41 o 
  -3   2   2      400.88      468.31     31.29 o 
  -2   2   2       74.60       99.70      9.47 o 
  -1   2   2     1053.02      951.27     31.10 o 
   0   2   2       27.25       26.32      8.29 o 
   1   2   2     5379.58     5072.06    179.41 o 
   2   2   2      657.15      768.42     69.58 o 
   3   2   2    13743.19    13389.20    250.58 o 
   4   2   2      269.89      271.79     36.25 o 
   5   2   2     6463.31     6309.04    262.73 o 
   6   2   2        0.66        3.68      8.35 o 
   7   2   2     7310.21     6994.92    259.34 o 
  -7   3   2     2950.25     3088.61    256.14 o 
  -6   3   2      285.16      359.42     78.39 o 
  -5   3   2     4499.66     4661.39    197.81 o 
  -4   3   2       34.50       11.19     23.84 o 
  -3   3   2    12826.36    13095.80    212.24 o 
  -2   3   2      654.87      671.97     34.30 o 
  -1   3   2     5319.38     5632.80    197.59 o 
   0   3   2      262.60      209.10     28.56 o 
   1   3   2    11574.26    11767.78    403.36 o 
   2   3   2     5882.31     5593.24    246.36 o 
   3   3   2     1454.56     1403.46    183.93 o 
   4   3   2     3056.32     2868.79    133.38 o 
   5   3   2     1408.65     1408.73     97.23 o 
   6   3   2     3383.79     3264.00    162.72 o 
   7   3   2        2.73       -5.72     16.94 o 
  -7   4   2       54.52       12.74     22.78 o 
  -6   4   2     4376.09     3746.91    277.15 o 
  -5   4   2      137.08      100.84     24.92 o 
  -4   4   2    14909.06    14896.77    381.60 o 
  -3   4   2      156.60      150.21     44.88 o 
  -2   4   2    11631.32    12353.50    534.24 o 
  -1   4   2      212.45      243.84     36.64 o 
   0   4   2    17061.46    18125.71    430.18 o 
   1   4   2       66.33      108.90     34.82 o 
   2   4   2     6047.69     6638.54    300.28 o 
   3   4   2      257.36      308.47     58.97 o 
   4   4   2     1672.32     1812.08    112.19 o 
   5   4   2      546.87      656.35     86.83 o 
   6   4   2      756.63      676.92     75.70 o 
   7   4   2       72.83       96.15     49.15 o 
  -6   5   2      377.57      364.63     91.60 o 
  -5   5   2     2932.99     3025.31    253.51 o 
  -4   5   2       22.44        3.97      9.63 o 
  -3   5   2     2828.49     3148.41    200.13 o 
  -2   5   2       23.29       19.24     16.29 o 
  -1   5   2     3014.50     3338.34    157.11 o 
   0   5   2     2301.17     2273.67    127.81 o 
   1   5   2     4695.61     4878.15    273.29 o 
   2   5   2     1048.49     1002.88    114.65 o 
   3   5   2      962.36      979.82    115.69 o 
   4   5   2     5003.23     4712.81    277.33 o 
   5   5   2      302.61      313.69     52.79 o 
   6   5   2     2668.46     2257.73    232.01 o 
  -5   6   2      133.73       58.01     36.98 o 
  -3   0   3        2.90        5.62      6.65 o 
  -1   0   3      381.00      252.82     29.82 o 
  -5   0   5       88.17       98.41     33.65 o 
  -3   0   5       82.19       70.60     14.03 o 
  -7   0   7       46.67       76.58     23.63 o 
  -5   0   7      224.87      239.22     49.01 o 
  -7   0   9       66.43       81.48     40.47 o 
   7   0  -3        4.85      -17.82     21.30 o 
   5   0  -1       56.91       62.05     31.16 o 
   3   0   1       37.14       22.73      7.95 o 
  -4   6   2      143.56      160.81     38.27 o 
  -3   6   2        1.51       19.45     20.25 o 
  -2   6   2      416.91      382.07     57.13 o 
  -1   6   2     2261.52     2321.10    142.13 o 
   0   6   2      133.25      133.41     34.92 o 
   1   6   2     3995.87     3593.59    249.95 o 
   2   6   2       11.55       13.86     19.73 o 
   3   6   2     3820.59     3819.76    262.62 o 
   4   6   2       90.69      109.65     44.60 o 
   5   6   2     3588.52     3221.13    187.07 o 
  -4   7   2        0.91       27.92     26.02 o 
  -3   7   2     2984.01     3008.20    238.19 o 
  -2   7   2       34.64       37.35     32.56 o 
  -1   7   2     3770.18     3897.73    206.07 o 
   0   7   2      336.56      332.30     81.94 o 
   1   7   2     2702.78     2745.47    239.37 o 
   2   7   2      897.17      918.86    133.93 o 
   3   7   2     2079.20     2028.75    203.97 o 
   4   7   2      700.83      619.82    111.57 o 
  -2   8   2     4350.99     4483.58    327.02 o 
  -1   8   2      238.40      279.27     88.07 o 
   0   8   2     3571.11     4099.92    328.54 o 
   1   8   2       55.08       90.43     47.85 o 
   2   8   2     1750.92     1740.30    206.21 o 
  -7   0   3      261.00      215.99     60.02 o 
  -5   0   3       39.30       83.83     31.30 o 
  -3   0   3      156.14      120.88     28.96 o 
  -1   0   3    20512.83    19360.52    249.59 o 
   1   0   3    22369.32    20933.85    411.53 o 
   1   0   3      415.40      364.37     16.06 o 
   3   0   3    12687.12    12426.25    254.38 o 
   5   0   3    13622.38    13917.19    471.71 o 
   7   0   3     3810.18     3321.10    243.42 o 
  -8   1   3      648.74      515.20    102.09 o 
  -7   1   3     3455.06     3803.39    187.31 o 
  -6   1   3       12.96       25.59     11.36 o 
  -5   1   3     7256.52     7737.67    149.33 o 
  -4   1   3       16.14       23.96      6.07 o 
  -3   1   3     4886.13     5071.33    100.46 o 
  -2   1   3     1792.56     1723.75     39.31 o 
  -1   1   3    18279.75    18903.89    191.17 o 
   0   1   3    11086.23    10409.87    135.62 o 
   1   1   3     4584.41     4651.49    101.67 o 
   2   1   3     4292.38     3828.24     88.06 o 
   3   1   3     3267.38     3565.93     78.05 o 
   4   1   3     8371.83     7891.95    205.20 o 
   5   1   3       50.55       56.20     13.67 o 
   6   1   3     3757.64     3699.16    127.93 o 
   7   1   3       20.81       21.47     23.53 o 
  -8   2   3     4441.03     4735.48    334.56 o 
  -7   2   3       22.55       29.33     20.78 o 
  -6   2   3     8177.90     9057.58    425.01 o 
  -5   2   3     1003.95      892.74     60.64 o 
  -4   2   3    11862.26    11994.97    279.53 o 
  -3   2   3      303.97      334.41     26.69 o 
  -2   2   3    25238.72    27217.99    402.14 o 
  -1   2   3      512.75      537.06     26.48 o 
   0   2   3    17382.66    18378.62    348.37 o 
   1   2   3     1969.82     2171.46     99.40 o 
   2   2   3     5634.27     5740.60    150.99 o 
   3   2   3      387.78      459.05     35.08 o 
   4   2   3     1202.11     1304.84     81.94 o 
   5   2   3      135.95      146.43     36.22 o 
   6   2   3        5.42       -2.90     15.70 o 
   7   2   3      137.93      186.85     39.60 o 
  -7   3   3     1823.34     1989.80    204.05 o 
  -6   3   3        2.27       27.94     22.84 o 
  -5   3   3     3476.37     3385.75    137.33 o 
  -4   3   3      110.05      123.52     22.64 o 
  -3   3   3     7392.73     7765.60    187.91 o 
  -2   3   3     5375.43     5467.61    177.63 o 
  -1   3   3     9559.87    10667.81    229.46 o 
   0   3   3     1792.31     1504.36    114.64 o 
   1   3   3     1833.01     1969.32    132.40 o 
   2   3   3     8699.68     8628.32    335.65 o 
   3   3   3     1342.07     1465.31    121.52 o 
   4   3   3     3773.20     3454.18    150.47 o 
   5   3   3       49.19       30.86     15.68 o 
   6   3   3     5623.10     5304.79    217.42 o 
   7   3   3      100.07      159.40     54.09 o 
  -7   4   3      113.76      199.45     66.35 o 
  -6   4   3       82.60       89.95     44.46 o 
  -5   4   3       27.57       44.57     29.27 o 
  -4   4   3       39.93       62.35     18.82 o 
  -3   4   3     1643.41     1631.96     92.89 o 
  -2   4   3     1364.78     1433.29    109.12 o 
  -1   4   3     3500.51     3367.70    141.69 o 
   0   4   3      165.95      171.08     43.33 o 
   1   4   3     8793.57     8099.60    345.17 o 
   2   4   3      361.83      408.52     66.04 o 
   3   4   3     7301.93     7602.65    344.61 o 
   4   4   3      849.34      827.81     76.68 o 
   5   4   3     7563.37     7222.98    263.89 o 
   6   4   3        1.16      -14.83     14.83 o 
   7   4   3     4310.52     3829.99    295.54 o 
  -6   5   3        1.81       19.80     22.28 o 
  -5   5   3     4940.84     4400.19    308.29 o 
  -4   5   3       25.46       28.72     16.10 o 
  -3   5   3     5135.92     5166.76    199.70 o 
  -2   5   3      462.29      411.30     51.82 o 
  -1   5   3     6910.46     7451.71    252.63 o 
   0   5   3     2915.18     2649.12    198.08 o 
   1   5   3     2228.38     2258.94    178.83 o 
   2   5   3     3385.92     3404.44    225.54 o 
   3   5   3     1561.42     1334.40    139.12 o 
   4   5   3     2233.07     2017.06    178.41 o 
   5   5   3       18.79       12.71     38.16 o 
   6   5   3     1677.06     1552.25    188.68 o 
  -5   6   3       27.34        6.91     13.52 o 
  -4   6   3     4662.71     4702.53    327.37 o 
  -3   6   3      119.02      159.11     46.49 o 
  -2   6   3     6521.38     6928.36    412.59 o 
  -1   6   3       74.94      104.06     32.52 o 
   0   6   3     2172.19     2385.04    205.39 o 
   1   6   3      275.22      354.01     77.31 o 
   2   6   3     2856.61     3218.50    239.82 o 
   3   6   3      322.85      362.71     80.06 o 
   4   6   3      852.50      853.42    124.84 o 
   5   6   3      155.52      154.73     41.24 o 
  -4   7   3       22.36       32.94     33.65 o 
  -3   7   3     1746.14     1906.42    184.82 o 
  -2   7   3      770.53      859.67     93.19 o 
  -1   7   3     1445.26     1533.14    183.66 o 
   0   7   3     1550.52     1568.20    181.08 o 
   1   7   3      560.36      707.44    118.23 o 
   2   7   3     4280.79     4422.36    311.10 o 
   3   7   3      719.45      765.57    124.27 o 
   4   7   3     2247.89     2169.44    217.27 o 
  -1   8   3     1278.59     1440.87    193.14 o 
   0   8   3      114.00      166.39     65.65 o 
   1   8   3     2228.53     1864.42    214.52 o 
  -8   0   4     3683.06     3733.94    280.40 o 
  -6   0   4    12437.43    12371.77    505.38 o 
  -4   0   4    18065.79    19019.57    612.40 o 
  -2   0   4    17751.16    19212.71    303.66 o 
   0   0   4      239.12      339.59     30.70 o 
   2   0   4     5144.33     5477.36    232.31 o 
   4   0   4      197.85      196.14     20.92 o 
   6   0   4       73.45       60.67     36.02 o 
   8   0   4     1060.04     1068.76    147.01 o 
  -8   1   4       19.10       41.92     33.43 o 
  -7   1   4     3272.21     3362.28    176.56 o 
  -6   1   4      104.59      119.21     20.09 o 
  -5   1   4     4545.52     4636.53    106.54 o 
  -4   1   4     1228.77     1208.28     38.84 o 
  -3   1   4    10622.21    11343.35    189.63 o 
  -2   1   4     1801.89     1620.99     39.28 o 
  -1   1   4     4785.83     4730.63    105.61 o 
   0   1   4    11348.50    10536.51    172.87 o 
   1   1   4     6345.31     6930.21    141.53 o 
   2   1   4    13516.91    12822.42    328.85 o 
   3   1   4      517.50      575.00     40.12 o 
   4   1   4     9151.35     9156.81    264.74 o 
   5   1   4      134.45      162.46     29.67 o 
   6   1   4     2795.51     2635.73    135.55 o 
   7   1   4       77.34       51.81     35.39 o 
  -8   2   4       22.69       36.03     31.88 o 
  -7   2   4        1.05        1.46      8.29 o 
  -6   2   4       95.03       36.21     25.24 o 
  -5   2   4      517.75      497.71     34.47 o 
  -4   2   4     1110.74     1138.86     49.52 o 
  -3   2   4     9778.83     9560.11    251.37 o 
  -2   2   4      202.51      263.26     13.35 o 
  -1   2   4    11418.18    10938.03    157.39 o 
   0   2   4       24.24       19.06      7.23 o 
   1   2   4    19085.58    17302.76    527.73 o 
   2   2   4      642.25      658.98     38.89 o 
   3   2   4    13982.96    13151.35    294.80 o 
   4   2   4      655.01      646.66     41.58 o 
   5   2   4     8048.49     7777.38    249.82 o 
   6   2   4        1.88       17.90     14.38 o 
   7   2   4     4460.14     4112.88    284.71 o 
  -7   3   4     2723.43     2416.60    226.65 o 
  -6   3   4       22.11      -21.22     21.22 o 
  -5   3   4     4999.53     4983.11    289.42 o 
  -4   3   4     1795.12     1730.13     85.25 o 
  -3   3   4     7548.39     7550.84    186.74 o 
  -2   3   4     4769.70     4692.18    106.50 o 
  -1   3   4     3158.11     3427.48    156.56 o 
   0   3   4     3352.93     3042.33    173.57 o 
   1   3   4     3703.65     3813.07    200.48 o 
   2   3   4     5533.74     5140.84    246.36 o 
   3   3   4       16.57       12.10     14.19 o 
   4   3   4     3910.42     3723.82    160.36 o 
   5   3   4       26.71       27.41     14.10 o 
   6   3   4     2445.54     2322.35    139.45 o 
   7   3   4      762.96      757.26    118.19 o 
  -7   4   4       16.59       -2.03     14.54 o 
  -6   4   4     4734.67     5161.74    335.37 o 
  -5   4   4      143.95      143.84     51.47 o 
  -4   4   4     9034.65     9436.13    269.25 o 
  -3   4   4      105.89      127.78     22.68 o 
  -2   4   4     6686.14     7156.80    224.45 o 
  -1   4   4      541.69      679.74     89.90 o 
   0   4   4     9613.65    10055.92    405.33 o 
   1   4   4      279.16      290.86     60.06 o 
   2   4   4     1356.37     1402.98    128.81 o 
   3   4   4      124.29      195.04     52.19 o 
   4   4   4       26.28       10.96     10.72 o 
   5   4   4      243.37      307.78     50.91 o 
   6   4   4      371.39      297.88     52.35 o 
   7   4   4      104.04       59.32     38.15 o 
  -6   5   4       21.08       -0.94     14.84 o 
  -5   5   4     2288.65     2510.51    226.52 o 
  -4   5   4     1380.80     1350.54     95.18 o 
  -3   5   4     2087.04     2430.41    109.82 o 
  -2   5   4     2961.29     3025.48    148.83 o 
  -1   5   4     1114.66     1252.78    137.11 o 
   0   5   4     7243.29     7311.83    360.80 o 
   1   5   4     1420.90     1664.42    154.54 o 
   2   5   4     3346.35     3197.68    221.62 o 
   3   5   4       38.32       67.31     32.53 o 
   4   5   4     5265.57     5133.94    307.36 o 
   5   5   4        0.38       -2.90     20.01 o 
   6   5   4     2011.09     1992.95    147.13 o 
  -5   6   4      335.47      248.73     78.49 o 
  -4   6   4        8.52       42.69     33.98 o 
  -3   6   4     1097.42     1009.79     90.04 o 
  -2   6   4      447.74      389.55     56.76 o 
  -1   6   4     4402.98     4447.79    298.68 o 
   0   6   4       36.32       31.63     26.72 o 
   1   6   4     4713.67     4738.70    301.15 o 
   2   6   4       12.32       -4.27     11.51 o 
   3   6   4     8180.70     7631.89    404.71 o 
   4   6   4        0.60      -18.04     24.05 o 
   5   6   4     3966.71     3600.58    205.29 o 
  -4   7   4      217.32      170.52     65.24 o 
  -3   7   4     3035.52     3446.02    283.07 o 
  -2   7   4     1060.99     1208.59    167.48 o 
  -1   7   4     1514.14     1642.21    191.35 o 
   0   7   4     1047.50     1157.22    156.78 o 
   1   7   4      732.35      800.38    127.15 o 
   2   7   4     1874.67     1984.76    205.05 o 
   3   7   4       31.01       32.33     27.83 o 
   4   7   4     1563.82     1638.25    191.21 o 
   0   8   4     1883.95     1963.63    221.62 o 
  -7   0   5      326.90      170.27     52.58 o 
  -5   0   5     4747.02     4500.02    320.86 o 
  -3   0   5     4425.30     3951.89    109.00 o 
  -1   0   5    20760.96    19282.65    316.98 o 
  -1   0   5      385.61      361.08     38.21 o 
   1   0   5    17945.26    17141.35    481.28 o 
   3   0   5    21447.38    20737.23    595.67 o 
   5   0   5     7883.41     7642.59    296.54 o 
   7   0   5     3861.07     3688.20    274.79 o 
  -8   1   5       19.87       -7.03     24.81 o 
  -7   1   5     3215.50     3331.20    178.50 o 
  -6   1   5     2057.83     1895.93    127.67 o 
  -5   1   5     6698.14     6993.02    139.33 o 
  -4   1   5     1874.72     1714.69     59.30 o 
  -3   1   5     3123.75     3281.16     88.70 o 
  -2   1   5    11610.80    11489.78    162.00 o 
  -1   1   5     7109.50     7701.26    104.62 o 
   0   1   5     9522.55     8880.61    155.49 o 
   1   1   5      274.67      306.76     29.37 o 
   2   1   5    11924.83    11263.40    206.62 o 
   3   1   5       60.22      108.82     19.96 o 
   4   1   5     4777.74     4614.53    319.47 o 
   5   1   5      372.96      465.79     51.13 o 
   6   1   5     3944.14     3383.66    242.72 o 
   7   1   5      748.97      903.51    130.76 o 
  -3   0   7      316.00      312.19     25.97 o 
  -5   0   9      220.97      212.13     44.69 o 
  -7   0  11       70.45       94.17     42.57 o 
   7   0  -1       41.98       40.99     32.35 o 
   5   0   1      204.74      260.02     59.99 o 
   3   0   3      235.59      165.30     68.11 o 
   1   0   5      333.25      325.97     32.11 o 
  -8   2   5     5110.28     5050.89    354.03 o 
  -7   2   5       35.04       52.55     33.30 o 
  -6   2   5     7421.96     7972.34    398.98 o 
  -5   2   5      210.40      207.23     31.05 o 
  -4   2   5     7266.30     7866.11    270.88 o 
  -3   2   5      301.09      371.95     31.95 o 
  -2   2   5     6803.83     7238.51    200.95 o 
  -1   2   5      764.22      786.08     33.37 o 
   0   2   5     5638.14     6202.04    160.33 o 
   1   2   5      465.87      602.35     71.23 o 
   2   2   5       44.06       41.70      8.87 o 
   3   2   5      544.56      527.36     26.95 o 
   4   2   5        3.64        8.90      8.54 o 
   5   2   5      522.19      620.97     68.22 o 
   6   2   5     2033.49     2029.85    125.13 o 
   7   2   5       67.07       33.39     29.14 o 
  -7   3   5     2457.02     2651.56    238.51 o 
  -6   3   5      401.40      445.54     88.04 o 
  -5   3   5     2416.03     2752.20    208.90 o 
  -4   3   5     2356.14     2121.41     90.38 o 
  -3   3   5     1282.77     1387.68     49.73 o 
  -2   3   5     7658.36     7373.70    175.28 o 
  -1   3   5     3354.36     3790.91    135.50 o 
   0   3   5     8782.84     8347.74    331.90 o 
   1   3   5      495.12      543.92     71.78 o 
   2   3   5     9626.64     9029.57    365.84 o 
   3   3   5        5.82       11.00      7.11 o 
   4   3   5     3527.34     3477.36    277.39 o 
   5   3   5       84.32       78.56     36.10 o 
   6   3   5     3112.72     3018.21    162.97 o 
   7   3   5     1062.05      916.10    134.08 o 
  -7   4   5      141.96      179.80     65.20 o 
  -6   4   5       15.58        7.46     20.40 o 
  -5   4   5     2639.62     2608.52    216.13 o 
  -4   4   5       20.46       15.71     10.00 o 
  -3   4   5     5790.36     5596.19    179.09 o 
  -2   4   5       39.51       48.86     17.09 o 
  -1   4   5    13527.75    12746.45    486.99 o 
   0   4   5       27.35       19.81     17.45 o 
   1   4   5    15827.88    14824.70    536.24 o 
   2   4   5      642.61      719.98     94.85 o 
   3   4   5     7343.01     7452.16    355.67 o 
   4   4   5       38.72       38.58     24.78 o 
   5   4   5     6372.80     5787.09    239.00 o 
   6   4   5       10.03       12.31     13.50 o 
  -6   5   5      355.78      276.32     79.92 o 
  -5   5   5     3804.36     3882.97    288.93 o 
  -4   5   5     1651.84     1617.67    170.80 o 
  -3   5   5     2216.13     2156.05    102.47 o 
  -2   5   5      629.28      747.10    108.75 o 
  -1   5   5     2140.27     2166.94    183.20 o 
   0   5   5     5045.78     5039.26    292.20 o 
   1   5   5      187.44      214.97     55.64 o 
   2   5   5     2246.90     2127.69    181.43 o 
   3   5   5       40.55       -0.31     13.74 o 
   4   5   5     2732.39     2577.89    215.77 o 
   5   5   5     1118.72     1101.45    104.60 o 
   6   5   5     1623.22     1438.02    125.66 o 
  -5   6   5       29.86       50.53     35.83 o 
  -4   6   5     4420.02     4515.10    322.31 o 
  -3   6   5      173.71      186.59     35.12 o 
  -2   6   5     3230.00     3104.45    252.67 o 
  -1   6   5      336.97      457.17     92.30 o 
   0   6   5      502.90      562.08     99.16 o 
   1   6   5       85.77      178.82     57.34 o 
   2   6   5       24.99       25.24     24.65 o 
   3   6   5      552.49      521.91    100.33 o 
   4   6   5      304.10      189.53     61.78 o 
   5   6   5       64.67       84.18     33.57 o 
  -4   7   5      663.85      532.16    116.57 o 
  -3   7   5     1198.66     1375.19    174.23 o 
  -2   7   5     2998.15     2902.13    265.70 o 
  -1   7   5      472.52      492.02    103.61 o 
   0   7   5     2463.45     2412.91    230.45 o 
   1   7   5       55.92       51.63     36.85 o 
   2   7   5     4659.89     4406.16    319.96 o 
   3   7   5       19.77      -39.61     39.61 o 
  -8   0   6     4548.99     4599.85    322.67 o 
  -6   0   6     3019.68     3255.37    229.80 o 
  -4   0   6    11223.29    11772.46    265.32 o 
  -2   0   6     6380.00     6699.34    122.55 o 
   0   0   6     1277.22     1325.52     45.00 o 
   2   0   6       50.99       48.45      8.47 o 
   4   0   6     5992.77     6374.83    230.50 o 
   6   0   6     2029.40     2226.30    200.64 o 
  -8   1   6      624.98      445.25    100.03 o 
  -7   1   6     2445.82     2496.48    223.94 o 
  -6   1   6     1634.91     1659.02     83.20 o 
  -5   1   6     1861.77     1954.58     86.00 o 
  -4   1   6     6851.76     6760.53    141.91 o 
  -3   1   6     3864.20     4161.96     84.00 o 
  -2   1   6     8887.37     8375.93    143.92 o 
  -1   1   6      282.22      330.34     16.60 o 
   0   1   6     9816.72     9290.13    130.70 o 
   1   1   6      483.91      508.73     40.61 o 
   2   1   6     5851.64     5823.74    161.79 o 
   3   1   6      879.46      893.67     57.93 o 
   4   1   6     6745.56     6521.89    507.10 o 
   5   1   6     1403.77     1514.56    150.84 o 
   6   1   6     2430.09     2717.25    222.66 o 
   7   1   6      969.16     1076.81    147.75 o 
  -8   2   6      100.09      167.80     62.90 o 
  -7   2   6     1517.48     1665.65    181.32 o 
  -6   2   6      162.25      137.92     47.35 o 
  -5   2   6     3260.53     3023.77    131.29 o 
  -4   2   6       83.65       82.56     19.94 o 
  -3   2   6    13839.16    13154.64    258.64 o 
  -2   2   6      875.84      929.21     36.61 o 
  -1   2   6    20895.67    19291.00    330.41 o 
   0   2   6        4.77        2.16      5.73 o 
   1   2   6    20383.45    18031.89    591.82 o 
   2   2   6      446.17      400.66     77.57 o 
   3   2   6    12934.90    12420.75    296.09 o 
   4   2   6      181.32      223.23     35.93 o 
   5   2   6     6250.95     6239.04    435.12 o 
   6   2   6       37.78      100.54     42.70 o 
   7   2   6     1357.89     1314.74    164.53 o 
  -7   3   6     2942.92     3233.49    267.80 o 
  -6   3   6      706.01      760.21    116.37 o 
  -5   3   6     2251.60     2613.70    204.67 o 
  -4   3   6     2827.35     2447.32    296.71 o 
  -3   3   6     2024.59     2194.60     76.79 o 
  -2   3   6     6473.54     6387.13    154.09 o 
  -1   3   6      955.14     1108.51     57.77 o 
   0   3   6     8424.04     7818.55    323.85 o 
   1   3   6       91.41      116.11     34.07 o 
   2   3   6     5359.63     4839.77    253.03 o 
   3   3   6      403.94      539.67     81.73 o 
   4   3   6     3806.80     3621.60    163.32 o 
   5   3   6     1347.86     1409.87    103.98 o 
   6   3   6      612.24      470.99     93.14 o 
   7   3   6     1293.30     1469.87    177.09 o 
  -7   4   6       22.42       41.19     35.81 o 
  -6   4   6     4798.53     5207.13    339.60 o 
  -5   4   6      103.90      191.83     60.84 o 
  -4   4   6     2427.66     2472.95    197.75 o 
  -3   4   6      245.78      365.81     61.44 o 
  -2   4   6     1768.03     1925.02    109.36 o 
  -1   4   6      499.53      679.94     92.84 o 
   0   4   6       25.37       32.21     20.52 o 
   1   4   6      777.10      919.88    108.10 o 
   2   4   6        1.63        2.24      9.83 o 
   3   4   6      136.59      165.01     52.22 o 
   4   4   6     1183.50     1343.94    146.29 o 
   5   4   6      103.47      126.59     38.94 o 
   6   4   6     2042.14     1900.42    153.99 o 
  -6   5   6      865.77     1054.00    155.99 o 
  -5   5   6     1601.61     1794.03    190.99 o 
  -4   5   6     2650.68     2799.02    227.00 o 
  -3   5   6     1385.76     1403.04    107.98 o 
  -2   5   6     5027.04     5048.17    207.87 o 
  -1   5   6      125.05      120.30     43.26 o 
   0   5   6     8002.17     7774.00    382.18 o 
   1   5   6       38.12       54.07     31.61 o 
   2   5   6     6716.66     6282.52    340.50 o 
   3   5   6       47.35       19.20     19.76 o 
   4   5   6     3113.70     3226.94    251.39 o 
   5   5   6      444.79      455.11    104.22 o 
   6   5   6     1188.63     1155.42    165.83 o 
  -5   6   6     2199.38     2302.35    232.81 o 
  -4   6   6       13.82       24.12     27.75 o 
  -3   6   6     6030.62     5724.07    252.48 o 
  -2   6   6       42.87       55.64     23.13 o 
  -1   6   6     4497.00     4105.24    286.21 o 
   0   6   6        5.74       36.84     28.19 o 
   1   6   6     5953.79     5882.66    350.54 o 
   2   6   6        7.19       39.98     29.13 o 
   3   6   6     5272.88     4728.29    319.27 o 
   4   6   6       12.44       15.38     24.22 o 
   5   6   6     2839.09     2796.74    272.92 o 
  -3   7   6     1454.70     1645.08    138.69 o 
  -2   7   6     2548.88     2512.99    171.55 o 
  -1   7   6      204.64      200.77     68.29 o 
   0   7   6     1062.27      965.29    141.22 o 
   1   7   6        5.54        5.34     15.97 o 
   2   7   6     1953.20     2076.22    218.17 o 
   3   7   6      603.21      549.70    110.98 o 
  -7   0   7     2512.74     2160.94    200.55 o 
  -5   0   7    12105.21    11427.92    462.65 o 
  -3   0   7    17011.43    15532.41    314.66 o 
  -1   0   7      360.59      374.64     46.21 o 
  -1   0   7    19413.86    18462.48    300.98 o 
   1   0   7    18269.87    16883.04    279.54 o 
   3   0   7    10560.79    10381.52    296.33 o 
   5   0   7     3160.75     3138.74    230.88 o 
   7   0   7     2643.62     2772.81    247.70 o 
  -8   1   7      694.03      714.48    124.85 o 
  -7   1   7     1449.31     1680.51    127.33 o 
  -6   1   7     2304.46     2121.01     98.64 o 
  -5   1   7     2390.14     2533.30    102.57 o 
  -4   1   7     6454.80     6359.14    144.76 o 
  -3   1   7      949.34     1035.36     41.20 o 
  -2   1   7     8831.83     8486.94    125.10 o 
  -1   1   7      467.24      530.00     21.99 o 
   0   1   7     9113.44     8444.19    154.03 o 
   1   1   7     1532.68     1684.73     81.33 o 
   2   1   7    10003.98     9538.41    238.29 o 
   3   1   7     2200.06     2355.43    125.83 o 
   4   1   7     1213.89     1237.68    130.86 o 
   5   1   7     2084.81     2573.09    207.37 o 
   6   1   7     1521.24     1249.96    153.28 o 
   7   1   7     1717.18     2018.21    211.37 o 
  -7   2   7      100.80      132.71     52.84 o 
  -6   2   7     3987.65     4052.92    168.39 o 
  -5   2   7      651.91      691.63     61.97 o 
  -4   2   7     2145.24     2345.05    112.96 o 
  -3   2   7      261.32      343.28     33.25 o 
  -2   2   7        4.41       25.14      6.23 o 
  -1   2   7     1251.59     1266.28     67.89 o 
   0   2   7       14.62       18.26      7.13 o 
   1   2   7     1038.51      827.63    220.72 o 
   2   2   7     4377.00     4732.90    244.12 o 
   3   2   7      246.35      292.44     98.66 o 
   4   2   7     2164.32     2258.66    118.69 o 
   5   2   7      122.78       95.22     24.91 o 
   6   2   7     3855.56     4106.18    291.17 o 
   7   2   7       28.98       69.04     38.47 o 
  -7   3   7     1842.02     2295.16    225.89 o 
  -6   3   7     2599.02     2221.86    205.13 o 
  -5   3   7     1591.27     1591.45    159.77 o 
  -4   3   7     4589.30     4394.99    167.45 o 
  -3   3   7        4.83       18.75     11.12 o 
  -2   3   7     6953.14     6549.62    158.08 o 
  -1   3   7      237.81      260.26     32.78 o 
   0   3   7    11998.92    11740.04    371.13 o 
   1   3   7      734.07      765.79     90.52 o 
   2   3   7     6983.77     6970.44    327.33 o 
   3   3   7      930.35      970.36    114.79 o 
   4   3   7     3731.34     3458.91    172.36 o 
   5   3   7      964.98      887.11     82.70 o 
   6   3   7      741.84      606.76    109.22 o 
  -6   4   7        3.23      -22.15     26.58 o 
  -5   4   7     6285.02     6006.92    348.44 o 
  -4   4   7     1189.84     1090.50    128.96 o 
  -3   4   7     6654.02     6439.76    233.72 o 
  -2   4   7      588.05      690.83     64.17 o 
  -1   4   7    14881.24    14345.36    363.58 o 
   0   4   7       16.94       13.44     14.22 o 
   1   4   7    10303.48     9565.65    413.44 o 
   2   4   7      177.92      134.07     43.21 o 
   3   4   7     7172.38     6913.45    356.49 o 
   4   4   7      157.45      187.00     57.81 o 
   5   4   7     2252.03     2057.22    139.26 o 
   6   4   7       69.17       71.81     40.19 o 
  -6   5   7     1202.72     1412.51    179.66 o 
  -5   5   7      851.51      799.30    126.43 o 
  -4   5   7     3432.12     3041.77    239.70 o 
  -3   5   7      364.72      374.88     55.20 o 
  -2   5   7     3163.51     3148.89    158.33 o 
  -1   5   7       50.33       28.76     34.14 o 
   0   5   7     3819.07     3687.27    250.54 o 
   1   5   7      240.49      269.47     63.86 o 
   2   5   7     1945.85     1895.69    178.79 o 
   3   5   7     1408.97     1319.25    154.28 o 
   4   5   7     1367.44     1299.81    158.91 o 
   5   5   7     1436.11     1349.18    120.93 o 
  -3   0   9      336.78      296.76     32.78 o 
  -5   0  11      124.14      132.63     25.87 o 
  -7   0  13       85.72      161.42     62.04 o 
   7   0   1       76.28       77.87     38.32 o 
   5   0   3      252.93      297.23     64.89 o 
   7   0   3       70.75       84.69     41.68 o 
   3   0   5      398.22      330.74     28.88 o 
   5   0   5      146.37      176.15     52.72 o 
   1   0   7      339.27      372.57     79.19 o 
   3   0   7      196.09      256.63     28.62 o 
  -5   6   7       99.62       72.28     43.48 o 
  -4   6   7     1339.04     1344.18    165.99 o 
  -3   6   7      263.15      386.58     63.99 o 
  -2   6   7      112.94      122.46     34.11 o 
  -1   6   7      726.22      889.99    129.75 o 
   0   6   7      205.13      154.40     52.14 o 
   1   6   7      128.64      220.91     67.80 o 
   2   6   7     1483.90     1700.44    183.92 o 
   3   6   7      429.14      442.93     95.55 o 
   4   6   7     1851.79     1956.42    209.31 o 
  -3   7   7       36.04       65.46     28.91 o 
  -2   7   7     4563.43     4530.22    229.41 o 
  -1   7   7        0.45        3.76     13.93 o 
   0   7   7     2527.08     2489.35    238.25 o 
   1   7   7       10.13      -37.13     37.13 o 
   2   7   7     2174.24     1844.87    207.74 o 
  -8   0   8     2792.25     2748.35    252.05 o 
  -6   0   8      766.19      850.27    116.10 o 
  -4   0   8       22.01       27.01     13.56 o 
  -2   0   8        1.69        8.27      9.97 o 
   0   0   8     1265.88     1338.17     51.14 o 
   2   0   8     2902.58     2661.71    159.78 o 
   4   0   8     5952.22     6259.08    329.49 o 
   6   0   8     6717.29     6465.41    382.56 o 
  -7   1   8      917.35      972.01    119.04 o 
  -6   1   8     2906.90     2805.04    118.52 o 
  -5   1   8      305.31      341.18     37.07 o 
  -4   1   8     8218.24     7750.15    156.69 o 
  -3   1   8      316.65      342.33     23.75 o 
  -2   1   8    14345.75    13905.26    190.21 o 
  -1   1   8     1588.08     1723.70     53.76 o 
   0   1   8     9381.67     9128.27    149.30 o 
   1   1   8     1777.91     1838.96     89.74 o 
   2   1   8     3287.57     3309.74    123.98 o 
   3   1   8     3359.87     3618.21    189.45 o 
   4   1   8     2285.57     2228.26    105.01 o 
   5   1   8     2048.66     2128.97    194.74 o 
   6   1   8      289.16      266.95     75.52 o 
  -7   2   8     5792.73     5576.61    359.27 o 
  -6   2   8       17.72       11.34     10.39 o 
  -5   2   8     6643.49     6607.21    224.02 o 
  -4   2   8      644.63      710.74     74.57 o 
  -3   2   8    14581.78    14380.22    286.05 o 
  -2   2   8      383.70      380.66     25.00 o 
  -1   2   8    14941.15    14027.23    329.04 o 
   0   2   8        4.45        4.86      4.64 o 
   1   2   8    10929.90     8842.31    870.61 o 
   2   2   8      195.96      212.50     48.93 o 
   3   2   8     6193.74     6250.31    184.49 o 
   4   2   8      342.34      327.86     43.63 o 
   5   2   8     2455.12     2505.53    215.97 o 
   6   2   8        4.72       -3.09     17.55 o 
  -7   3   8     1595.58     1734.60    195.21 o 
  -6   3   8     3366.53     3396.47    261.35 o 
  -5   3   8      336.03      319.19     44.61 o 
  -4   3   8     2307.32     2328.26    109.41 o 
  -3   3   8       52.53       55.85     10.66 o 
  -2   3   8     7031.88     6690.80    161.78 o 
  -1   3   8      613.07      586.90     50.34 o 
   0   3   8     5966.75     5677.10    213.99 o 
   1   3   8     2360.38     2521.56     95.32 o 
   2   3   8     3453.94     2252.40    708.22 o 
   3   3   8     1726.30     1618.70    154.77 o 
   4   3   8     2319.84     2349.89    190.24 o 
   5   3   8     3099.05     3272.50    254.32 o 
   6   3   8      163.86      112.54     49.71 o 
  -6   4   8     1653.96     1989.49    206.29 o 
  -5   4   8      147.16      178.63     59.76 o 
  -4   4   8      199.02      167.49     35.77 o 
  -3   4   8      546.53      568.61    156.59 o 
  -2   4   8       35.44       35.23     18.71 o 
  -1   4   8      279.15      314.53     43.68 o 
   0   4   8     4850.16     5038.80    175.47 o 
   1   4   8     1254.92     1341.37    138.14 o 
   2   4   8     1949.18     1907.16    170.88 o 
   3   4   8      133.72      173.41     54.07 o 
   4   4   8     4995.51     5213.95    324.70 o 
   5   4   8       90.50       73.44     29.30 o 
  -6   5   8     2242.47     2392.90    237.76 o 
  -5   5   8       95.34       61.42     35.71 o 
  -4   5   8     4371.92     4358.75    211.67 o 
  -3   5   8      124.32      171.55     52.78 o 
  -2   5   8     3871.34     3961.30    415.80 o 
  -1   5   8      114.00      101.72     27.18 o 
   0   5   8     4329.48     4558.38    287.32 o 
   1   5   8      888.89      865.62    118.99 o 
   2   5   8     3607.79     3632.69    260.27 o 
   3   5   8      687.77      614.43    107.64 o 
   4   5   8      988.85      977.88    141.50 o 
   5   5   8     2125.87     2079.86    153.66 o 
  -5   6   8     3727.35     4190.63    320.78 o 
  -4   6   8        7.56      -18.71     18.71 o 
  -3   6   8     7959.42     7511.98    296.21 o 
  -2   6   8        6.86        5.66     30.40 o 
  -1   6   8     6611.84     6643.71    256.48 o 
   0   6   8        8.87       33.59     33.80 o 
   1   6   8     6128.33     6373.01    378.19 o 
   2   6   8      149.24      176.79     59.90 o 
   3   6   8     1479.92     1531.48    183.49 o 
  -3   7   8       16.85       -9.97     32.26 o 
  -2   7   8     1807.78     1787.20    139.27 o 
  -1   7   8       23.71       85.17     39.60 o 
   0   7   8     1119.00     1034.72    153.36 o 
   1   7   8      657.33      648.99    121.75 o 
  -1   8   8      177.48      216.28     69.95 o 
  -7   0   9     3576.30     3485.42    268.72 o 
  -5   0   9    11895.02    10975.36    463.03 o 
  -3   0   9    18128.88    16472.25    718.66 o 
  -1   0   9    16481.25    15505.43    332.25 o 
  -1   0   9      306.12      255.77     43.07 o 
   1   0   9      219.34      201.41     29.24 o 
   1   0   9    11811.68    11058.24    206.65 o 
   3   0   9     1805.67     1716.37    152.72 o 
   5   0   9      433.91      412.03     86.29 o 
  -7   1   9      303.08      385.53     88.13 o 
  -6   1   9     1785.26     1739.11     94.02 o 
  -5   1   9        5.61        6.63      9.59 o 
  -4   1   9     8552.09     8333.63    186.85 o 
  -3   1   9      534.92      506.37     30.33 o 
  -2   1   9     3208.00     3077.50     67.58 o 
  -1   1   9     1844.26     1825.82     50.68 o 
   0   1   9     7281.41     6942.63    149.09 o 
   1   1   9     1339.88     1357.56     63.46 o 
   2   1   9     2717.57     2634.73    113.85 o 
   3   1   9     5782.62     5628.24    308.87 o 
   4   1   9      625.48      570.40     94.30 o 
   5   1   9     3526.71     4258.38    292.67 o 
   6   1   9       67.33       72.59     29.45 o 
  -7   2   9      135.80      125.53     53.39 o 
  -6   2   9      258.50      247.04     41.24 o 
  -5   2   9      208.05      246.11     40.65 o 
  -4   2   9       48.27       28.56     10.76 o 
  -3   2   9      242.88      315.15     33.14 o 
  -2   2   9     3212.11     3364.71     97.49 o 
  -1   2   9     1395.24     1347.75     61.28 o 
   0   2   9     2799.55     2916.66     88.74 o 
   1   2   9      202.47      189.18     47.58 o 
   2   2   9     9214.24     9394.82    258.23 o 
   3   2   9       73.86       58.10     20.09 o 
   4   2   9     6859.18     7334.37    240.17 o 
   5   2   9      151.24      127.44     49.39 o 
   6   2   9     4073.51     4209.03    314.42 o 
  -7   3   9      128.02      109.79     50.15 o 
  -6   3   9     4652.60     4472.37    306.95 o 
  -5   3   9      203.73      130.47     55.91 o 
  -4   3   9     5525.70     5390.39    165.51 o 
  -3   3   9      150.78      205.15     27.27 o 
  -2   3   9     6819.11     6450.88    140.84 o 
  -1   3   9     1371.05     1380.72     79.74 o 
   0   3   9     4842.17     4876.65    156.66 o 
   1   3   9     2767.29     2677.23    101.98 o 
   2   3   9     2417.05     2489.50    192.31 o 
   3   3   9     3480.91     3676.58    249.69 o 
   4   3   9     1175.80     1163.39     92.75 o 
   5   3   9     2055.05     2017.89    201.89 o 
  -6   4   9        7.15       51.34     35.90 o 
  -5   4   9     7722.51     7662.81    408.29 o 
  -4   4   9       40.00       15.15     39.82 o 
  -3   4   9     7250.80     7054.67    247.92 o 
  -2   4   9       66.95       94.73     24.61 o 
  -1   4   9     7290.86     7203.43    399.49 o 
   0   4   9       76.84       72.78     19.25 o 
   1   4   9     4101.18     3939.18    147.82 o 
   2   4   9      443.32      519.14     91.14 o 
   3   4   9     3537.36     3256.79    245.48 o 
   4   4   9      131.52      203.23     61.74 o 
   5   4   9      120.19       48.43     40.14 o 
  -5   5   9       19.76        8.35     20.06 o 
  -4   5   9     2730.29     2799.00    191.75 o 
  -3   5   9       30.62       54.27     21.97 o 
  -2   5   9     3547.19     3383.35    221.06 o 
  -1   5   9     1463.11     1532.79    104.29 o 
   0   5   9     1831.97     1766.28    150.32 o 
   1   5   9     2147.37     2029.36    189.60 o 
   2   5   9     2066.23     1896.77    188.83 o 
   3   5   9     3051.87     3302.98    264.39 o 
   4   5   9       99.80       58.63     38.16 o 
  -4   6   9       80.05       90.84     32.51 o 
  -3   6   9      122.40      175.27     74.87 o 
  -2   6   9     1224.66     1309.00    109.12 o 
  -1   6   9      423.35      525.68     72.46 o 
   0   6   9     1429.05     1307.34    102.07 o 
   1   6   9      119.79      192.21     63.04 o 
   2   6   9     3185.69     3113.96    263.32 o 
   3   6   9       77.46      107.28     53.22 o 
  -3   7   9      261.20      317.84     61.25 o 
  -2   7   9     2954.03     3023.33    185.89 o 
  -1   7   9      267.94      225.16     47.67 o 
   0   7   9     2739.55     2792.81    262.66 o 
  -6   0  10      456.61      361.25     78.65 o 
  -4   0  10     4028.64     4358.44    247.40 o 
  -2   0  10     2807.33     2811.71    103.85 o 
   0   0  10    20724.36    22110.96    375.03 o 
   2   0  10     6950.60     7429.09    226.39 o 
   4   0  10     6293.89     6141.42    344.66 o 
   6   0  10     4852.11     5394.94    364.79 o 
  -7   1  10       10.49        8.58     19.70 o 
  -6   1  10     4805.41     4621.72    404.89 o 
  -5   1  10       55.65       47.08     18.12 o 
  -4   1  10     2867.48     2760.14    151.97 o 
  -3   1  10     1489.82     1558.37     66.01 o 
  -2   1  10     7570.85     7287.87    139.78 o 
  -1   1  10      946.33     1019.34     45.07 o 
   0   1  10     4243.91     4144.96    110.05 o 
   1   1  10     7976.25     8171.08    192.56 o 
   2   1  10     2230.17     2219.42    108.33 o 
   3   1  10     2177.94     2327.36     81.40 o 
   4   1  10       45.75       27.32     25.11 o 
   5   1  10     3666.11     3787.35    282.94 o 
  -7   2  10     6950.95     6815.94    409.96 o 
  -6   2  10        0.29       23.26     15.87 o 
  -5   2  10     8133.36     8246.42    270.94 o 
  -4   2  10       73.40       87.90     18.62 o 
  -3   2  10    10994.06    10624.29    238.34 o 
  -2   2  10      508.78      513.80     40.09 o 
  -1   2  10     7673.89     7188.01    171.12 o 
   0   2  10       21.11       23.46      7.87 o 
   1   2  10     3816.74     3499.80    215.06 o 
   2   2  10       52.84       24.47     11.95 o 
   3   2  10      471.48      470.78     83.46 o 
   4   2  10        4.92        1.50     15.19 o 
   5   2  10      118.95      110.90     48.82 o 
  -7   3  10        2.61        4.71     19.76 o 
  -6   3  10     3825.33     3760.70    179.48 o 
  -5   3  10       13.92       -3.10     14.09 o 
  -4   3  10     2613.18     2535.59    109.73 o 
  -3   3  10      916.85      933.57     68.82 o 
  -2   3  10     4392.18     4252.80    200.58 o 
  -1   3  10     3590.16     3493.22    137.25 o 
   0   3  10     1420.03     1345.15     73.99 o 
   1   3  10     5865.03     5799.49    304.48 o 
   2   3  10      504.58      503.16     86.94 o 
   3   3  10     4445.71     4515.82    288.92 o 
   4   3  10      298.38      254.52     70.15 o 
   5   3  10     2931.63     3355.59    274.04 o 
  -6   4  10       70.52       45.35     35.29 o 
  -5   4  10      264.80      255.42     72.48 o 
  -4   4  10      562.15      590.74     68.97 o 
  -3   4  10      361.50      374.89     52.08 o 
  -2   4  10     1637.10     1573.92    101.38 o 
  -1   4  10      217.36      224.65     36.26 o 
   0   4  10     5127.03     5248.47    292.88 o 
   1   4  10      207.00      158.50     52.79 o 
   2   4  10     6507.89     6608.96    362.68 o 
   3   4  10       38.85       13.73     19.66 o 
   4   4  10     6182.86     6788.48    400.37 o 
  -5   5  10      608.51      661.26    116.41 o 
  -4   5  10     4418.82     4573.93    218.94 o 
  -3   5  10      547.39      597.25     70.95 o 
  -2   5  10     3688.19     3902.61    182.26 o 
  -1   5  10     1344.32     1475.62    103.01 o 
   0   5  10     1696.15     1657.81    172.73 o 
   1   5  10     1383.75     1577.04    170.41 o 
   2   5  10      593.89      468.29     98.75 o 
  -3   0  11      114.91       66.22     29.97 o 
  -1   0  11       99.95       61.68     14.35 o 
  -5   0  13       46.76        0.06     30.16 o 
  -3   0  13       24.81       44.14     27.40 o 
  -5   0  15        1.00       43.93     32.92 o 
   7   0   5       71.69       84.83     44.66 o 
   5   0   7       58.68      113.84     42.07 o 
   7   0   7       49.08      136.78     48.44 o 
   3   0   9       33.53       61.40     15.23 o 
   5   0   9        8.06       17.39     14.38 o 
   3   5  10     1776.12     2009.33    208.83 o 
  -4   6  10       24.07      -24.39     24.39 o 
  -3   6  10     3714.16     3674.49    198.30 o 
  -2   6  10       26.79       42.42     20.13 o 
  -1   6  10     4455.37     4140.76    196.99 o 
   0   6  10       68.44       64.40     38.53 o 
   1   6  10     2011.16     1911.18    204.30 o 
   2   6  10      119.95      139.97     57.53 o 
  -3   7  10     1109.01     1098.93    155.37 o 
  -2   7  10      596.29      694.57    107.31 o 
  -1   7  10      998.72     1012.97    156.86 o 
  -7   0  11     3792.27     3576.74    282.45 o 
  -5   0  11     6682.32     6160.97    331.48 o 
  -3   0  11     6185.85     5846.02    211.48 o 
  -1   0  11     5381.03     5067.23    169.50 o 
   1   0  11       28.58       12.08     15.45 o 
   1   0  11     1539.00     1266.77    101.42 o 
   3   0  11        5.74        1.67     12.19 o 
   3   0  11      308.97      349.04     72.20 o 
   5   0  11      523.96      649.16    115.62 o 
  -7   1  11        1.69        1.36     16.68 o 
  -6   1  11     2737.96     2786.79    157.77 o 
  -5   1  11      994.30     1090.53     87.93 o 
  -4   1  11     5284.86     4890.18    168.68 o 
  -3   1  11     3123.70     3074.04    157.25 o 
  -2   1  11     2344.77     2317.98     70.44 o 
  -1   1  11     7840.95     8203.24    158.59 o 
   0   1  11     1741.52     1598.41     56.69 o 
   1   1  11     3604.54     3601.14    155.73 o 
   2   1  11      146.94      132.38     26.89 o 
   3   1  11     5361.61     5758.93    200.73 o 
   4   1  11       91.72       72.43     36.38 o 
   5   1  11     2059.07     2292.00    157.71 o 
  -7   2  11      132.34      170.83     67.13 o 
  -6   2  11      959.64     1051.12     92.91 o 
  -5   2  11      124.38      147.59     33.53 o 
  -4   2  11     1590.91     1620.45     82.38 o 
  -3   2  11      121.68       82.62     10.89 o 
  -2   2  11     8165.70     8300.34    163.05 o 
  -1   2  11       71.02       81.10     16.50 o 
   0   2  11     6719.91     6988.86    163.10 o 
   1   2  11      224.43      274.77     58.99 o 
   2   2  11    10174.00    10497.18    296.04 o 
   3   2  11       25.09       13.78     20.68 o 
   4   2  11     7628.71     8807.20    450.79 o 
   5   2  11       19.29       24.59     26.29 o 
  -6   3  11     2513.76     2554.79    148.91 o 
  -5   3  11      618.37      681.99     71.71 o 
  -4   3  11     4750.04     4565.16    155.43 o 
  -3   3  11      966.06     1053.50     67.01 o 
  -2   3  11     3004.75     2922.85    111.40 o 
  -1   3  11     4463.88     4475.74    188.88 o 
   0   3  11      869.33      878.47     58.79 o 
   1   3  11     1792.46     1739.97    161.32 o 
   2   3  11      101.95      143.02     46.72 o 
   3   3  11     4966.88     5079.62    318.63 o 
   4   3  11       46.66       69.71     39.12 o 
  -6   4  11       25.03       11.08     17.08 o 
  -5   4  11     5162.51     5299.11    335.42 o 
  -4   4  11      503.19      431.94     59.12 o 
  -3   4  11     6625.28     6006.96    229.19 o 
  -2   4  11       99.88      124.04     28.20 o 
  -1   4  11     2417.27     2173.63    115.57 o 
   0   4  11       83.70      143.50     47.57 o 
   1   4  11     1061.92      964.38    127.21 o 
   2   4  11       14.97       81.73     42.69 o 
   3   4  11       50.77        3.20     14.88 o 
   4   4  11      128.77      143.62     55.99 o 
  -5   5  11      441.39      507.63    104.05 o 
  -4   5  11     1366.25     1325.36    113.43 o 
  -3   5  11     1220.22     1155.14    100.45 o 
  -2   5  11      910.46      982.18     87.33 o 
  -1   5  11     2381.70     2521.17    315.15 o 
   0   5  11      461.11      386.72     83.83 o 
   1   5  11     4189.91     4330.30    300.86 o 
   2   5  11      439.38      303.93     83.37 o 
   3   5  11     2851.95     3344.00    279.30 o 
  -4   6  11     1465.86     1530.80    130.66 o 
  -3   6  11       27.91       15.40     28.10 o 
  -2   6  11     3008.11     3058.60    264.17 o 
  -1   6  11      172.30      260.65     73.67 o 
   0   6  11     6112.13     6102.71    385.24 o 
   1   6  11       18.37       56.43     38.67 o 
  -3   7  11      588.13      620.98    115.27 o 
  -6   0  12     1063.58     1115.69    143.72 o 
  -4   0  12     4714.77     5199.60    286.07 o 
  -2   0  12     6556.89     6677.57    320.63 o 
   0   0  12    15827.95    16480.69    308.99 o 
   2   0  12    11361.71    11639.14    345.40 o 
   4   0  12     6050.46     6723.53    386.03 o 
  -7   1  12      311.29      267.73     49.84 o 
  -6   1  12     3863.53     3735.92    184.11 o 
  -5   1  12     1529.59     1629.72    111.80 o 
  -4   1  12     1257.40     1123.46     62.91 o 
  -3   1  12     4745.69     4773.50    124.25 o 
  -2   1  12     1434.85     1371.10     54.94 o 
  -1   1  12     2861.60     2792.64     99.58 o 
   0   1  12      180.58      169.49     16.57 o 
   1   1  12     8537.50     8813.79    247.42 o 
   2   1  12       47.12       44.12     16.77 o 
   3   1  12     1959.76     2139.43    201.15 o 
   4   1  12      507.10      562.70     73.42 o 
   5   1  12     3251.88     3563.45    324.36 o 
  -7   2  12     3531.30     3116.50    271.92 o 
  -6   2  12        0.71      -13.01     13.01 o 
  -5   2  12     5466.26     5252.18    217.66 o 
  -4   2  12      174.82      179.48     27.87 o 
  -3   2  12     3250.96     3033.44    115.32 o 
  -2   2  12      372.05      348.83     27.71 o 
  -1   2  12     2484.56     2433.96    141.47 o 
   0   2  12       13.25       26.32     14.71 o 
   1   2  12      226.94      279.88     61.95 o 
   2   2  12      273.28      410.32     49.94 o 
   3   2  12      444.90      449.34     87.50 o 
   4   2  12        5.06       19.30     24.49 o 
  -6   3  12     1821.73     1707.94    124.12 o 
  -5   3  12      979.36      904.57     85.53 o 
  -4   3  12     2102.51     2066.11    102.36 o 
  -3   3  12     4035.30     4196.17    145.78 o 
  -2   3  12      891.28      801.03     57.29 o 
  -1   3  12     3082.11     3200.83    135.17 o 
   0   3  12      327.90      298.09     64.75 o 
   1   3  12     5316.75     5278.38    306.24 o 
   2   3  12       86.27       37.92     28.75 o 
   3   3  12     3896.89     4069.48    289.69 o 
   4   3  12      341.17      251.85     74.61 o 
  -6   4  12     1484.97     1496.68    182.98 o 
  -5   4  12       94.37       71.75     40.97 o 
  -4   4  12     3942.15     4095.24    195.36 o 
  -3   4  12      162.90      159.24     40.35 o 
  -2   4  12     6274.10     6623.41    237.26 o 
  -1   4  12       89.21       32.40     25.81 o 
   0   4  12     5990.53     6234.71    348.18 o 
   1   4  12      148.27      146.75     53.28 o 
   2   4  12     7403.36     7724.07    418.02 o 
   3   4  12        7.43      -31.11     31.11 o 
  -5   5  12      665.26      823.15    132.00 o 
  -4   5  12     1353.96     1386.54    117.83 o 
  -3   5  12     1588.28     1661.19    121.55 o 
  -2   5  12     2040.78     2084.90    130.86 o 
  -1   5  12     2445.92     2286.63    211.49 o 
   0   5  12      146.15      149.90     54.28 o 
   1   5  12     2728.82     2673.49    237.67 o 
   2   5  12       24.59      -16.04     25.34 o 
  -4   6  12       22.13       38.05     23.50 o 
  -3   6  12      977.36      983.76    100.66 o 
  -2   6  12      138.69      121.35     54.60 o 
  -1   6  12      478.28      404.98     97.40 o 
   0   6  12      101.98      167.29     61.81 o 
   1   6  12       10.63      -23.83     27.39 o 
  -7   0  13     4614.04     4466.58    246.13 o 
  -5   0  13     2516.80     2492.00    206.99 o 
  -3   0  13     1335.34     1333.35     78.00 o 
  -1   0  13        7.53        8.81      8.72 o 
  -1   0  13        0.14        1.46      8.01 o 
   1   0  13      496.62      479.76     54.61 o 
   1   0  13        9.22       30.80     14.79 o 
   3   0  13      170.69      154.07     52.41 o 
  -7   1  13      638.61      739.64    113.51 o 
  -6   1  13     1779.92     1822.89    128.47 o 
  -5   1  13     1799.09     2048.53    228.66 o 
  -4   1  13     1060.15      961.26     82.96 o 
  -3   1  13     2640.17     2842.10    107.58 o 
  -2   1  13     1101.67     1026.72     49.33 o 
  -1   1  13     9072.79     9152.35    216.21 o 
   0   1  13       78.12       63.54     13.67 o 
   1   1  13     5216.70     5402.93    148.86 o 
   2   1  13      218.18      192.16     28.70 o 
   3   1  13     3477.92     4040.52    442.83 o 
   4   1  13      672.47      700.23     84.90 o 
  -6   2  13     2820.72     3062.00    172.23 o 
  -5   2  13      327.75      291.64     50.04 o 
  -4   2  13     5993.47     6226.40    251.41 o 
  -3   2  13       17.09       15.45     20.31 o 
  -2   2  13    10242.73    10499.94    235.03 o 
  -1   2  13      134.30      123.31     18.69 o 
   0   2  13    10726.42    10842.69    399.39 o 
   1   2  13       19.99       21.17     13.33 o 
   2   2  13     5792.10     6113.19    223.10 o 
   3   2  13       70.47      110.71     46.95 o 
   4   2  13     4549.59     4922.87    342.56 o 
  -6   3  13      703.86      686.77     79.82 o 
  -5   3  13     1840.74     2083.07    136.12 o 
  -4   3  13     2093.63     2000.70    102.86 o 
  -3   3  13     3323.50     3353.88    130.87 o 
  -2   3  13       54.18       46.76     14.40 o 
  -1   3  13     4173.85     4443.57    167.27 o 
   0   3  13      184.20      135.61     46.27 o 
   1   3  13     1821.26     1964.62    183.45 o 
   2   3  13      537.61      572.57    100.32 o 
   3   3  13     2481.02     2468.04    228.39 o 
  -5   4  13     1440.22     1212.26    154.84 o 
  -4   4  13       67.49        0.24     27.56 o 
  -3   4  13     1937.78     1822.61    129.67 o 
  -2   4  13      193.50      174.36     34.79 o 
  -1   4  13      160.87      118.41     44.72 o 
   0   4  13      105.51      110.67     44.04 o 
   1   4  13       40.89       23.75     25.82 o 
   2   4  13       25.74       67.90     40.51 o 
   3   4  13     1181.07     1239.00    166.37 o 
  -5   5  13     2641.47     2347.33    228.35 o 
  -4   5  13      502.93      445.95     66.23 o 
  -3   5  13     2762.60     2774.76    161.46 o 
  -2   5  13      156.00      113.02     48.13 o 
  -1   5  13     4080.13     3928.24    291.01 o 
   0   5  13       37.34       22.09     26.16 o 
   1   5  13     2765.27     2948.21    256.16 o 
   2   5  13      107.15      139.42     58.16 o 
  -4   6  13     2402.55     2378.26    167.64 o 
  -3   6  13       16.45       31.42     18.79 o 
  -2   6  13     3468.54     3652.58    299.94 o 
  -1   6  13       40.22       19.96     23.82 o 
   0   6  13     4616.63     4555.04    341.22 o 
  -6   0  14     6266.95     6483.32    267.02 o 
  -4   0  14     6191.50     6659.48    356.33 o 
  -2   0  14    10132.75    10400.07    292.63 o 
   0   0  14     4130.06     4280.53    177.27 o 
   2   0  14     8969.06     9163.49    295.29 o 
   4   0  14     2197.17     2328.88    228.97 o 
  -7   1  14      936.02     1249.00    154.53 o 
  -6   1  14     1057.24     1014.66     97.65 o 
  -5   1  14     3323.72     3638.86    183.00 o 
  -4   1  14      827.11      747.21     74.94 o 
  -3   1  14     4380.91     4588.02    192.97 o 
  -2   1  14        0.90       -5.55     10.64 o 
  -1   1  14     5185.16     5336.92    139.37 o 
   0   1  14      460.14      429.39     37.07 o 
   1   1  14     3353.48     3357.49    159.02 o 
   2   1  14     1258.96     1172.92     77.24 o 
   3   1  14     2833.73     3039.73    249.53 o 
   4   1  14     1241.76     1239.62    117.06 o 
  -6   2  14       18.99       38.76     20.73 o 
  -5   2  14     1621.69     1524.11    116.27 o 
  -4   2  14       83.63       79.14     24.94 o 
  -3   2  14        8.20        7.82     11.92 o 
  -2   2  14       29.93       41.07     10.54 o 
  -1   2  14       11.58       12.13      9.12 o 
   0   2  14       16.44       36.61     28.65 o 
   1   2  14     1000.40      936.54     81.62 o 
   2   2  14       96.75      132.37     30.89 o 
   3   2  14     2021.47     2046.48    206.60 o 
  -6   3  14      471.54      353.97     58.23 o 
  -5   3  14     2614.24     2761.39    161.88 o 
  -4   3  14      281.41      272.59     38.07 o 
  -3   3  14     5976.61     5947.77    186.68 o 
  -2   3  14       30.27       27.89     12.06 o 
  -1   3  14     2805.24     2957.40    221.67 o 
   0   3  14       17.96       -0.05      9.80 o 
   1   3  14     3783.28     3482.86    256.65 o 
   2   3  14      572.75      366.83     86.76 o 
   3   3  14     1190.77     1178.81    160.66 o 
  -5   4  14       16.70      -34.23     34.23 o 
  -4   4  14     5938.10     5999.94    284.03 o 
  -3   4  14       32.87       69.35     24.01 o 
  -2   4  14     7544.60     7367.46    395.06 o 
  -1   4  14      108.76       65.94     35.87 o 
   0   4  14     6283.18     6427.17    373.02 o 
   1   4  14      109.30      124.40     49.77 o 
   2   4  14     4522.96     4575.52    327.33 o 
  -3   0  15        5.56      -27.79     27.79 o 
  -1   0  15       29.37       27.86     14.63 o 
  -5   0  17       18.37      -17.51     26.20 o 
  -3   0  17       16.49       58.23     34.00 o 
   5   0  11        9.73       34.08     28.40 o 
   3   0  13        3.17        7.52     15.16 o 
  -4   5  14       23.16       30.68     18.40 o 
  -3   5  14     1827.33     1792.14    129.69 o 
  -2   5  14       57.57       31.48     28.10 o 
  -1   5  14     1314.39     1295.86    164.83 o 
   0   5  14      460.64      376.42     89.29 o 
   1   5  14     2722.67     2660.23    249.36 o 
  -3   6  14      131.26      154.16     66.05 o 
  -2   6  14      295.76      362.76     97.25 o 
  -7   0  15     2127.90     1922.20    201.23 o 
  -5   0  15       54.07       94.35     41.45 o 
  -3   0  15      299.39      285.57     69.48 o 
  -1   0  15     1581.01     1551.58    101.60 o 
   1   0  15       49.49       70.93     22.80 o 
   1   0  15     2664.79     2748.50    147.71 o 
   3   0  15     4146.20     4068.70    298.76 o 
   3   0  15       76.98       46.75     32.95 o 
  -7   1  15     2319.63     2522.37    229.43 o 
  -6   1  15       87.88      110.42     32.89 o 
  -5   1  15     3523.10     3521.74    184.53 o 
  -4   1  15       17.18       15.83     12.41 o 
  -3   1  15     2657.83     2748.03    145.76 o 
  -2   1  15       50.02       46.76     13.19 o 
  -1   1  15     3785.10     3960.45    122.00 o 
   0   1  15     1207.00     1208.97     65.29 o 
   1   1  15     2487.14     2722.49    108.53 o 
   2   1  15     1206.13      997.21     88.86 o 
   3   1  15     1583.92     1820.54    138.26 o 
  -6   2  15     3708.08     3987.25    207.53 o 
  -5   2  15       31.90       28.63     17.61 o 
  -4   2  15     7572.65     8268.47    291.79 o 
  -3   2  15        8.65       14.35      9.68 o 
  -2   2  15     6394.45     6749.46    229.57 o 
  -1   2  15       18.94       17.22      9.00 o 
   0   2  15     9092.23     9619.25    217.04 o 
   1   2  15       81.36       77.69     19.79 o 
   2   2  15     2028.73     2302.88    148.82 o 
   3   2  15      222.35      216.27     47.47 o 
  -6   3  15      286.95      151.50     55.07 o 
  -5   3  15     1866.09     1863.40    134.86 o 
  -4   3  15       23.94       23.14     16.41 o 
  -3   3  15     2904.15     2965.76    128.42 o 
  -2   3  15      332.25      270.19     47.45 o 
  -1   3  15     2942.36     3044.41    231.53 o 
   0   3  15      310.01      358.60     79.24 o 
   1   3  15     2559.20     2427.16    145.24 o 
   2   3  15     1854.67     1603.50    184.48 o 
  -5   4  15       36.76       41.09     33.40 o 
  -4   4  15       25.48       60.26     35.02 o 
  -3   4  15       77.18       53.47     26.29 o 
  -2   4  15       81.68       90.79     48.15 o 
  -1   4  15      708.81      658.08    110.32 o 
   0   4  15       72.40       80.77     41.22 o 
   1   4  15     1788.56     1548.98    182.35 o 
  -4   5  15        5.01        6.66     14.77 o 
  -3   5  15     2684.79     2796.88    249.81 o 
  -2   5  15        3.16        7.85     23.46 o 
  -1   5  15     3858.54     4144.14    311.64 o 
   0   5  15      618.99      445.64     99.99 o 
  -6   0  16     5035.44     5580.84    358.57 o 
  -4   0  16     6979.01     7583.78    409.90 o 
  -2   0  16     9394.24     9722.03    296.82 o 
   0   0  16     2816.53     3147.24    160.61 o 
   2   0  16     2496.12     2597.81    151.22 o 
  -6   1  16       20.31       27.80     18.65 o 
  -5   1  16     2013.43     1940.00    137.49 o 
  -4   1  16       22.08        7.28     11.57 o 
  -3   1  16     3249.09     3658.42    266.40 o 
  -2   1  16      760.77      777.20     62.51 o 
  -1   1  16     2350.75     2534.63     98.27 o 
   0   1  16     1404.05     1488.08    129.76 o 
   1   1  16      819.94      892.72     59.83 o 
   2   1  16     2259.66     2466.52    187.38 o 
   3   1  16      889.92     1045.26    107.26 o 
  -6   2  16       70.84      126.24     50.81 o 
  -5   2  16       27.39       47.79     33.16 o 
  -4   2  16       41.10       91.63     67.37 o 
  -3   2  16     1021.55      978.03    147.58 o 
  -2   2  16        5.97       13.23     35.45 o 
  -1   2  16     2340.64     2323.28    107.81 o 
   0   2  16       17.13       28.82     11.79 o 
   1   2  16     3556.27     3499.29    145.28 o 
   2   2  16       97.57      102.46     33.04 o 
  -5   3  16     2546.14     2790.61    307.22 o 
  -4   3  16      100.28       65.03     25.20 o 
  -3   3  16     3358.99     3391.97    274.30 o 
  -2   3  16      838.06      730.97    127.07 o 
  -1   3  16     3446.57     3678.42    264.49 o 
   0   3  16      895.32     1006.23    138.02 o 
   1   3  16     1902.48     1955.26    133.64 o 
   2   3  16     1120.60     1083.18    155.17 o 
  -5   4  16        5.77       17.80     23.28 o 
  -4   4  16     3844.72     3951.73    278.92 o 
  -3   4  16       66.22       57.57     34.32 o 
  -2   4  16     4515.55     4483.84    309.30 o 
  -1   4  16       65.21       23.22     28.63 o 
   0   4  16     2501.13     2600.59    237.40 o 
   1   4  16       63.80       68.36     40.41 o 
  -3   5  16     1714.96     1449.24    181.66 o 
  -2   5  16      645.38      589.66    116.40 o 
  -1   5  16      659.50      702.44    128.19 o 
  -5   0  17      988.77     1145.65    154.25 o 
  -3   0  17      887.82      755.71    119.44 o 
  -1   0  17     3201.53     2892.60    153.79 o 
  -1   0  17       59.46       90.71     27.48 o 
   1   0  17     3987.42     4243.07    324.49 o 
   1   0  17       74.05       52.22     21.97 o 
  -5   1  17     3648.73     3536.51    194.03 o 
  -4   1  17      564.31      502.34     99.87 o 
  -3   1  17     3291.09     3379.76    186.34 o 
  -2   1  17     1489.38     1458.21     90.08 o 
  -1   1  17      939.81      977.63     61.47 o 
   0   1  17     1800.03     1751.24     85.85 o 
   1   1  17      511.26      489.23     45.61 o 
   2   1  17     2357.16     2318.66    157.00 o 
  -5   2  17       78.84       24.51     70.00 o 
  -4   2  17     4882.27     5083.17    408.59 o 
  -3   2  17       56.60       91.94     43.52 o 
  -2   2  17     2429.05     2589.93    151.65 o 
  -1   2  17       66.56       82.04     23.16 o 
   0   2  17     2803.67     2763.12    111.55 o 
   1   2  17       81.88      120.17     28.08 o 
   2   2  17      346.09      309.84     58.02 o 
  -5   3  17     1916.47     2064.09    206.15 o 
  -4   3  17      941.32      922.93    137.65 o 
  -3   3  17      851.49      818.65    128.95 o 
  -2   3  17      781.75      818.54     87.66 o 
  -1   3  17     1634.95     1772.85    185.07 o 
   0   3  17     3237.78     3033.72    168.15 o 
   1   3  17      749.27      852.32     91.84 o 
   2   3  17     1978.86     1839.84    199.85 o 
  -2   4  17        2.45       50.13     36.53 o 
  -1   4  17     2666.99     2393.28    226.96 o 
   0   4  17        2.64       39.56     32.65 o 
  -4   0  18     2928.38     3255.82    269.64 o 
  -2   0  18     3226.32     3518.90    272.92 o 
   0   0  18      721.36      861.52     87.00 o 
   2   0  18       97.00       82.69     46.77 o 
  -4   1  18     1245.63     1280.73    117.71 o 
  -3   1  18     1979.43     2009.07    145.81 o 
  -2   1  18     2121.28     2048.92    145.01 o 
  -1   1  18      351.59      320.07     43.41 o 
   0   1  18     2161.57     2053.73     96.68 o 
   1   1  18      218.50      223.80     31.97 o 
   2   1  18     2105.41     1914.83    206.14 o 
  -5   2  18      798.88      651.30    114.81 o 
  -3   2  18     2485.96     2845.12    251.66 o 
  -2   2  18      143.36       90.21     42.70 o 
  -1   2  18     4219.14     3819.01    176.97 o 
   0   2  18        4.11        9.72     11.51 o 
   1   2  18     4566.14     4638.73    224.44 o 
  -2   3  18     1559.35     1306.82    157.74 o 
  -1   3  18     1193.96     1323.02    160.98 o 
   0   3  18     2785.37     2580.82    164.32 o 
   1   3  18       39.29       30.59     27.09 o 
  -2   4  18     1698.56     1757.72    196.28 o 
  -1   4  18       93.03      169.78     62.56 o 
  -3   0  19      115.58       83.59     44.33 o 
  -1   0  19       74.42       56.56     23.15 o 
  -1   0  19     4006.86     4114.15    302.36 o 
   1   0  19     4377.99     4013.33    207.00 o 
  -2   1  19     1924.20     2103.11    151.86 o 
  -1   1  19      310.76      294.12     43.04 o 
   0   1  19     2063.36     2124.84    101.84 o 
   1   1  19       41.49       45.23     28.91 o 
  -1   2  19      174.42      200.05     44.20 o 
   0   2  19       90.92       82.40     29.39 o 
   1   2  19       93.31      115.27     50.34 o 
  -1   3  19       66.76       82.72     42.54 o 
   0   3  19     3466.37     3025.47    257.40 o 
   0   1  20     2193.74     1969.59    202.90 o 
                                                 
